# Supplementary material for: House ammonia exposure causes alterations in microbiota, transcriptome, and metabolome of rabbits
Source: Front Microbiol. 2023 May 12;14:1125195. doi: 10.3389/fmicb.2023.1125195 (PMC10213413; doi:10.3389/fmicb.2023.1125195)
Supplement: Supplementary Figure S1 — Diagram of confined barn structural parameters and air quality measurement instrument distribution. A, B, C, and D represent four sets of double-deck cages, which were further divided evenly into three parts (1, 2, and 3). [file Data_Sheet_1.ZIP]

Archive with 13 entries (12 files):
- Supplementary Material/
- Supplementary Material/Fig S1.tiff
- Supplementary Material/Fig S2.tiff
- Supplementary Material/Fig S3.tiff
- Supplementary Material/Fig S4.tiff
- Supplementary Material/Fig S5.tiff
- Supplementary Material/Table S1.xlsx
- Supplementary Material/Table S2.xlsx
- Supplementary Material/Table S3.xlsx
- Supplementary Material/Table S4.xlsx
- Supplementary Material/Table S5.xlsx
- Supplementary Material/Table S6.xlsx
- Supplementary Material/Table S7.xlsx
