# Supplementary material for: House ammonia exposure causes alterations in microbiota, transcriptome, and metabolome of rabbits
Source: Front Microbiol. 2023 May 12;14:1125195. doi: 10.3389/fmicb.2023.1125195 (PMC10213413; doi:10.3389/fmicb.2023.1125195)
Supplement: Supplementary Figure S1 — Diagram of confined barn structural parameters and air quality measurement instrument distribution. A, B, C, and D represent four sets of double-deck cages, which were further divided evenly into three parts (1, 2, and 3). [file Data_Sheet_1.ZIP › Supplementary Material/Table S1.xlsx]

## Sheet: Sheet1
Table S1 High and low concerntration ammonia exposure rabbits air quality parameters measurements
Enviromental parametrs		High		Low
Ammonia/ppm		16.49±1.67		4.81±0.92
Hydrogen sulfide/ppm		1.85±0.06		1.81±0.04
Carbon dioxide		1160.86±10.18		1118.46±8.42
Air temperature/℃		28.08±0.39		27.25±0.07
Relative humidity/%		70.1±1.49		73.36±0.79
air velocity/m/s		0.23±0.11		0.46±0.08
