# Supplementary material for: House ammonia exposure causes alterations in microbiota, transcriptome, and metabolome of rabbits
Source: Front Microbiol. 2023 May 12;14:1125195. doi: 10.3389/fmicb.2023.1125195 (PMC10213413; doi:10.3389/fmicb.2023.1125195)
Supplement: Supplementary Figure S1 — Diagram of confined barn structural parameters and air quality measurement instrument distribution. A, B, C, and D represent four sets of double-deck cages, which were further divided evenly into three parts (1, 2, and 3). [file Data_Sheet_1.ZIP › Supplementary Material/Table S2.xlsx]

## Sheet: Sheet1
Table S2 The nutrients of the commercial pellet diet
Nutrients Content
Crude fiber (%)	0.18
Crude protein (%)	0.175
Ashes (%)	0.08
Ca(%)	0.01
P(%)	0.005
Lys(%)	0.01
Met+Cys(%)	0.0065
Digestible energy (MJ/kg)	10.5
