# Supplementary material for: House ammonia exposure causes alterations in microbiota, transcriptome, and metabolome of rabbits
Source: Front Microbiol. 2023 May 12;14:1125195. doi: 10.3389/fmicb.2023.1125195 (PMC10213413; doi:10.3389/fmicb.2023.1125195)
Supplement: Supplementary Figure S1 — Diagram of confined barn structural parameters and air quality measurement instrument distribution. A, B, C, and D represent four sets of double-deck cages, which were further divided evenly into three parts (1, 2, and 3). [file Data_Sheet_1.ZIP › Supplementary Material/Table S3.xlsx]

## Sheet: Sheet1
Table S3 Primers used for qPCR analysis
Object	FP			RP
HSPB1	5'-CTGGTCTCCTCCTCGCTGT-3'			5'-AGTATCAAAAGGGCACGCAGG-3'
VAMP8	5'-TGAGGTGGAGGGAGTCAAGAATA-3'			5'-CACGACGATGAGGATGAAGATGA-3'
LAMTOR5	5'-GATGAAGAACCCGTCCATTGTTG-3'			5'-CTGTGATGCCATCGTGTTTCTG-3'
CDC42	5'-CGATGGTGCTGTTGGTAAAACAT-3'			5'-CCACCAATCATAACTGTGACTGC-3'
SELENBP1	5'-AGTATGACATCAGTAACCCGCAG-3'			5'-CAGGCTAAGCTGGATCATCTGTG-3'
ALDH1A1	5'-TACCTACCCCACTCACCAATTTG-3'			5'-GCCTTGTCAACATCTGCCTTATC-3'
CAT	5'-ATGCCCTACTGTTTCCATCCTTT-3'			5'-ACAAGAAAGAAACCTGATGCAGC-3'
16S rRNA gene	5′-ACTCCTACGGGAGGCAGCAGT-3′			5′-ATTACCGCGGCTGCTGGC-3′
OTU_242:Moraxella cuniculi	5′-CAGACGGTTTGTTAAGCAGGAT-3′			5′-CCAGATCTCTACGCATTTCACC-3′
OTU_232:Bacteroides fragilis	5′-TGAAGGCTCTATGGGTCGTAAA-3′			5′-CGCAAACTTTCACAACTGACTT-3′
