# Supplementary material for: House ammonia exposure causes alterations in microbiota, transcriptome, and metabolome of rabbits
Source: Front Microbiol. 2023 May 12;14:1125195. doi: 10.3389/fmicb.2023.1125195 (PMC10213413; doi:10.3389/fmicb.2023.1125195)
Supplement: Supplementary Figure S1 — Diagram of confined barn structural parameters and air quality measurement instrument distribution. A, B, C, and D represent four sets of double-deck cages, which were further divided evenly into three parts (1, 2, and 3). [file Data_Sheet_1.ZIP › Supplementary Material/Table S4.xlsx]

## Sheet: Sheet1
Table S4 Significantly enriched nasal mcirobial KOs pathway assigment
KOs			FDR adjusted P value		Pathway assigment
K02554:2-keto-4-pentenoate hydratase			0.00018079		Phenylalanine metabolism
K06164:PhnI protein			0.00021589		Phosphonate and phosphinate metabolism
K13934:phosphoribosyl-dephospho-CoA transferase			0.00031999		Unclassified metabolism
K10195:oligogalacturonide transport system ATP-binding protein			0.00035261		ABC transporters
K01631:2-dehydro-3-deoxyphosphogalactonate aldolase			0.00036004		Galactose metabolism
K04775:protease YdgD			0.00036131		Peptidases and inhibitors
K06080:RcsF protein			0.00036165		Two-component system
K02618:phenylacetic acid degradation protein			0.00036511		Phenylalanine metabolism
K02565:N-acetylglucosamine repressor			0.00036623		Transcription factors
K06156:Gnt-I system low-affinity gluconate transporter			0.00036678		Transporters
K11530:autoinducer 2-degrading protein			0.00036843		Quorum sensing
K13283:ferrous-iron efflux pump FieF			0.00036942		Transporters
K14054:protein MpaA			0.0003714		Unclassified metabolism
K08162:MFS transporter, DHA1 family, multidrug resistance protein			0.00037649		Transporters
K10193:oligogalacturonide transport system permease protein			0.000385		ABC transporters
K08225:MFS transporter, ENTS family, enterobactin (siderophore) exporter			0.00039038		Transporters
K00151:5-carboxymethyl-2-hydroxymuconic-semialdehyde dehydrogenase			0.00040032		Tyrosine metabolism
K13938:dihydromonapterin reductase / dihydrofolate reductase			0.00040629		Folate biosynthesis
K12974:palmitoleoyl transferase			0.00040973		Lipopolysaccharide biosynthesis
K00899:5-methylthioribose kinase			0.00041151		Cysteine and methionine metabolism
K02815:PTS system, sorbose-specific IID component			0.00041744		Phosphotransferase system (PTS)
K02814:PTS system, sorbose-specific IIC component			0.00042744		Phosphotransferase system (PTS)
K12943:lipoprotein YgeR			0.00042922		Structural proteins
K10014:histidine transport system substrate-binding protein			0.00043565		ABC transporters
K07309:putative dimethyl sulfoxide reductase subunit YnfE			0.00044402		Selenocompound metabolism
K10549:D-allose transport system substrate-binding protein			0.00045068		ABC transporters
K01721:nitrile hydratase			0.00046235		Tryptophan metabolism
K02812:PTS system, sorbose-specific IIA component			0.00046726		Phosphotransferase system (PTS)
K11195:PTS system, fructose-specific IIB component			0.00047782		Phosphotransferase system (PTS)
K08484:phosphotransferase system, enzyme I, PtsP			0.00049006		Phosphotransferase system (PTS)
K11083:2-aminoethylphosphonate transport system permease protein			0.00050052		ABC transporters
K10192:oligogalacturonide transport system substrate-binding protein			0.00051472		ABC transporters
K07709:two-component system, NtrC family, sensor histidine kinase HydH			0.00051755		Two-component system
K04019:ethanolamine utilization protein EutA			0.00056792		Glycerophospholipid metabolism
K02852:UDP-N-acetyl-D-mannosaminuronic acid transferase			0.00057143		Exopolysaccharide biosynthesis
K04032:ethanolamine utilization cobalamin adenosyltransferase			0.00058476		Porphyrin metabolism
K08224:MFS transporter, YNFM family, putative membrane transport protein			0.00058896		Transporters
K00912:tetraacyldisaccharide 4'-kinase			0.00068643		Lipopolysaccharide biosynthesis
K08191:MFS transporter, ACS family, hexuronate transporter			0.00071858		Transporters
K03289:MFS transporter, NHS family, nucleoside permease			0.00088444		Transporters
K02536:UDP-3-O-[3-hydroxymyristoyl] glucosamine N-acyltransferase			0.00088881		Lipopolysaccharide biosynthesis
K02538:activator of the mannose operon, transcriptional antiterminator			0.00097549		Transcription factors
K09474:acid phosphatase (class A)			0.0009939		Riboflavin metabolism
K03535:MFS transporter, ACS family, glucarate transporter			0.00102968		Transporters
K00677:UDP-N-acetylglucosamine acyltransferase			0.00111245		Lipopolysaccharide biosynthesis
K06041:arabinose-5-phosphate isomerase			0.00114896		Lipopolysaccharide biosynthesis
K02805:lipopolysaccharide biosynthesis protein			0.00156768		Lipopolysaccharide biosynthesis
K02791:PTS system, maltose and glucose-specific IIC component			0.001633		Phosphotransferase system (PTS)
K00068:sorbitol-6-phosphate 2-dehydrogenase			0.00168124		Fructose and mannose metabolism
K03430:2-aminoethylphosphonate-pyruvate transaminase			0.0017475		Phosphonate and phosphinate metabolism
K01188:beta-glucosidase			0.00208048		Phenylpropanoid biosynthesis
K00979:3-deoxy-manno-octulosonate cytidylyltransferase			0.00226271		Lipopolysaccharide biosynthesis
K10979:DNA end-binding protein Ku			0.00329235		Non-homologous end-joining
K02781:PTS system, glucitol/sorbitol-specific IIA component			0.00340588		Phosphotransferase system (PTS)
K02778:PTS system, glucose-specific IIB component			0.00373994		Phosphotransferase system (PTS)
K02774:PTS system, galactitol-specific IIB component			0.00420611		Phosphotransferase system (PTS)
K05349:beta-glucosidase			0.00473422		Phenylpropanoid biosynthesis
K02760:PTS system, cellobiose-specific IIB component			0.0056371		Phosphotransferase system (PTS)
K02773:PTS system, galactitol-specific IIA component			0.00630589		Phosphotransferase system (PTS)
K02775:PTS system, galactitol-specific IIC component			0.00863963		Phosphotransferase system (PTS)
K02761:PTS system, cellobiose-specific IIC component			0.00898242		Phosphotransferase system (PTS)
K10213:ribosylpyrimidine nucleosidase			0.0096978		Pyrimidine metabolism
K02757:PTS system, beta-glucosides-specific IIC component			0.0108361		Phosphotransferase system (PTS)
K01971:DNA ligase (ATP)			0.0109363		Non-homologous end-joining
K01278:dipeptidyl-peptidase 4			0.00953603		Protein digestion and absorption
K03701:excinuclease ABC subunit A			0.00832907		Nucleotide excision repair
K01197:hyaluronoglucosaminidase			0.00704402		Glycosaminoglycan degradation
K07456:DNA mismatch repair protein MutS2			0.00450068		Mismatch repair
K03561:biopolymer transport protein ExbB			0.00213982		Transporters
K02343:DNA polymerase III subunit gamma/tau			0.00186285		Mismatch repair
K00010:myo-inositol 2-dehydrogenase			0.00172559		Inositol phosphate metabolism
K06317:inhibitor of the pro-sigma K processing machinery			0.00161231		Unclassified signaling and cellular processes
K04566:lysyl-tRNA synthetase, class I			0.00155558		Aminoacyl-tRNA biosynthesis
K02341:DNA polymerase III subunit delta			0.00150237		Mismatch repair
K01186:sialidase-1			0.00140702		Lysosome
K03723:transcription-repair coupling factor			0.00133722		Nucleotide excision repair
K06423:small acid-soluble spore protein F			0.00131209		Unclassified signaling and cellular processes
K06313:spore germination protein			0.00129241		Unclassified signaling and cellular processes
K07151:dolichyl-diphosphooligosaccharide--protein glycosyltransferase			0.00119941		N-Glycan biosynthesis
K01136:iduronate 2-sulfatase			0.00089975		Lysosome
K01338:ATP-dependent Lon protease			0.00088854		Cell cycle - Caulobacter
K01205:alpha-N-acetylglucosaminidase			0.00083393		Lysosome
K12373:beta-hexosaminidase			0.00080784		Lysosome
K01134:arylsulfatase A			0.00057089		Lysosome
K01093:4-phytase / acid phosphatase			0.00050639		Inositol phosphate metabolism
K04781:salicylate synthetase			0.00049633		Biosynthesis of siderophore group nonribosomal peptides
K04785:yersiniabactin synthetase, thiazolinyl reductase component			0.00047782		Biosynthesis of siderophore group nonribosomal peptides
K04784:yersiniabactin nonribosomal peptide synthetase			0.00042152		Biosynthesis of siderophore group nonribosomal peptides
K03338:5-dehydro-2-deoxygluconokinase			0.00041136		Inositol phosphate metabolism
K01444:N4-(beta-N-acetylglucosaminyl)-L-asparaginase			0.00040761		Lysosome
K03337:5-deoxy-glucuronate isomerase			0.0004061		Inositol phosphate metabolism
K03336:3D-(3,5/4)-trihydroxycyclohexane-1,2-dione hydrolase			0.00037757		Inositol phosphate metabolism
K02345:DNA polymerase III subunit theta			0.00036375		Mismatch repair
K01252:enterobactin isochorismatase			0.00036203		Biosynthesis of siderophore group nonribosomal peptides
K02363:enterobactin 2,3-dihydroxybenzoate-AMP ligase / S-dihydroxybenzoyltransferase			0.00035424		Biosynthesis of siderophore group nonribosomal peptides
K02362:enterobactin synthetase component D			0.00035062		Biosynthesis of siderophore group nonribosomal peptides
K10857:exodeoxyribonuclease X			0.00033527		Mismatch repair
K00216:2,3-dihydro-2,3-dihydroxybenzoate dehydrogenase			0.00023792		Biosynthesis of siderophore group nonribosomal peptides
K06606:inosose isomerase			0.00023206		Inositol phosphate metabolism
K00050:hydroxypyruvate reductase			0.000222		Unclassified metabolism
K00590:site-specific DNA-methyltransferase			9.861e-05		Prokaryotic defense system
K04759:ferrous iron transport protein B			9.589e-05		Transporters
