# Supplementary material for: House ammonia exposure causes alterations in microbiota, transcriptome, and metabolome of rabbits
Source: Front Microbiol. 2023 May 12;14:1125195. doi: 10.3389/fmicb.2023.1125195 (PMC10213413; doi:10.3389/fmicb.2023.1125195)
Supplement: Supplementary Figure S1 — Diagram of confined barn structural parameters and air quality measurement instrument distribution. A, B, C, and D represent four sets of double-deck cages, which were further divided evenly into three parts (1, 2, and 3). [file Data_Sheet_1.ZIP › Supplementary Material/Table S5.xlsx]

## Sheet: Sheet1
Table S5 Significantly enriched colonic mcirobial KOs pathway assigment
KOs			FDR adjusted P value		Pathway assigment
K00266:glutamate synthase (NADPH/NADH) small chain			0.00018358		Nitrogen metabolism
K13789:geranylgeranyl diphosphate synthase, type II			0.00015364		Terpenoid backbone biosynthesis
K01915:glutamine synthetase			0.00036622		Nitrogen metabolism
K00845:glucokinase			0.00032951		Glycolysis / Gluconeogenesis
K03169:DNA topoisomerase III			0.00318016		Genetic information processing
K07407:alpha-galactosidase			0.00323363		Glycerolipid metabolism
K08591:glycerol-3-phosphate acyltransferase PlsY			0.00021231		Glycerophospholipid metabolism
K00566:tRNA-specific 2-thiouridylase			0.00048254		Sulfur relay system
K00655:1-acyl-sn-glycerol-3-phosphate acyltransferase			0.00061172		Glycerophospholipid metabolism
K01653:acetolactate synthase I/III small subunit			0.00017233		Valine, leucine and isoleucine biosynthesis
K01687:dihydroxy-acid dehydratase			0.00062969		Valine, leucine and isoleucine biosynthesis
K01897:long-chain acyl-CoA synthetase			2.562e-05		Adipocytokine signaling pathway
K01649:2-isopropylmalate synthase			0.00023496		Valine, leucine and isoleucine biosynthesis
K01262:X-Pro aminopeptidase			0.0031459		Nephronophthisis
K03924:MoxR-like ATPase			0.00332733		Unclassified metabolism
K09458:3-oxoacyl-[acyl-carrier-protein] synthase II			0.00011018		Fatty acid biosynthesis
K01785:aldose 1-epimerase			0.00015933		Glycolysis / Gluconeogenesis
K00826:branched-chain amino acid aminotransferase			0.00065195		Valine, leucine and isoleucine biosynthesis
K00817:histidinol-phosphate aminotransferase			0.0006379		Phenylalanine metabolism
K00981:phosphatidate cytidylyltransferase			0.00015421		Glycerophospholipid metabolism
K02040:phosphate transport system substrate-binding protein			5.408e-05		ABC transporters
K03284:metal ion transporter, MIT family			5.488e-05		Transporters
K00788:thiamine-phosphate pyrophosphorylase			0.00144187		Thiamine metabolism
K03621:glycerol-3-phosphate acyltransferase PlsX			0.00018133		Glycerophospholipid metabolism
K00053:ketol-acid reductoisomerase			0.00151815		Valine, leucine and isoleucine biosynthesis
K06158:ATP-binding cassette, sub-family F, member 3			5.537e-05		Genetic information processing
K00773:queuine tRNA-ribosyltransferase			0.00329035		Genetic information processing
K01662:1-deoxy-D-xylulose-5-phosphate synthase			0.00014649		Thiamine metabolism
K03526:(E)-4-hydroxy-3-methylbut-2-enyl-diphosphate synthase			0.00020439		Terpenoid backbone biosynthesis
K03572:DNA mismatch repair protein MutL			0.00336956		Mismatch repair
K03696:ATP-dependent Clp protease ATP-binding subunit ClpC			2.273e-05		Genetic information processing
K01006:pyruvate,orthophosphate dikinase			0.00332194		Glycolysis / Gluconeogenesis
K03150:thiamine biosynthesis ThiH			0.00019121		Thiamine metabolism
K00031:isocitrate dehydrogenase			0.00024209		Citrate cycle (TCA cycle)
K13747:carboxynorspermidine decarboxylase			0.00042594		Arginine and proline metabolism
K00278:L-aspartate oxidase			0.00019982		Alanine, aspartate and glutamate metabolism
K00297:methylenetetrahydrofolate reductase (NADPH)			0.00021077		One carbon pool by folate
K08978:putative membrane protein			0.00026682		Transporters
K00864:glycerol kinase			9.445e-05		PPAR signaling pathway
K00980:glycerol-3-phosphate cytidylyltransferase			5.475e-05		Glycerophospholipid metabolism
K01596:phosphoenolpyruvate carboxykinase (GTP)			3.196e-05		Adipocytokine signaling pathway
K01666:4-hydroxy 2-oxovalerate aldolase			0.0002893		Phenylalanine metabolism
K03149:thiamine biosynthesis ThiG			0.00074757		Thiamine metabolism
K02456:general secretion pathway protein G			0.00022027		Bacterial secretion system
K03782:catalase/peroxidase			0.00269579		Phenylalanine metabolism
K00507:stearoyl-CoA desaturase (delta-9 desaturase)			0.00056746		PPAR signaling pathway
K05939:long-chain-fatty-acid--acyl-carrier-protein ligase			0.00045775		Glycerophospholipid metabolism
K00366:ferredoxin-nitrite reductase			0.00093071		Nitrogen metabolism
K02575:MFS transporter, NNP family, nitrate/nitrite transporter			0.00084892		Nitrogen metabolism
K00261:glutamate dehydrogenase (NAD(P)+)			0.00209681		Nitrogen metabolism
K01095:phosphatidylglycerophosphatase A			0.00080217		Glycerophospholipid metabolism
K03153:glycine oxidase			0.00075604		Thiamine metabolism
K00372:nitrate reductase catalytic subunit			0.00073814		Nitrogen metabolism
K05710:ferredoxin subunit of phenylpropionate dioxygenase			0.0009137		Phenylalanine metabolism
K00019:3-hydroxybutyrate dehydrogenase			2.338e-05		Synthesis and degradation of ketone bodies
K01796:alpha-methylacyl-CoA racemase			0.00225574		Primary bile acid biosynthesis
K01919:glutamate--cysteine ligase			0.0004764		Cysteine and methionine metabolism
K11473:glycolate oxidase iron-sulfur subunit			0.00060014		Glyoxylate and dicarboxylate metabolism
K05367:penicillin-binding protein 1C			0.00175331		Peptidoglycan biosynthesis
K01848:methylmalonyl-CoA mutase, N-terminal domain			0.00236071		Glyoxylate and dicarboxylate metabolism
K01816:hydroxypyruvate isomerase			0.00089583		Glyoxylate and dicarboxylate metabolism
K03338:5-dehydro-2-deoxygluconokinase			0.002216		Inositol phosphate metabolism
K13953:alcohol dehydrogenase, propanol-preferring			0.00030121		Metabolism of xenobiotics by cytochrome_P450
K01433:formyltetrahydrofolate deformylase			0.0010422		Glyoxylate and dicarboxylate metabolism
K05522:endonuclease VIII			0.00100107		Base excision repair
K00104:glycolate oxidase			4.174e-05		Glyoxylate and dicarboxylate metabolism
K01011:3-mercaptopyruvate sulfurtransferase			0.00051565		Cysteine and methionine metabolism
K00880:L-xylulokinase			0.0005042		Pentose and glucuronate interconversions
K00848:rhamnulokinase			0.00034085		Pentose and glucuronate interconversions
K00048:lactaldehyde reductase			4.144e-05		Glyoxylate and dicarboxylate metabolism
K01804:L-arabinose isomerase			0.00048959		Pentose and glucuronate interconversions
K00001:alcohol dehydrogenase			0.0001319		Metabolism of xenobiotics by cytochrome_P450
K00626:acetyl-CoA C-acetyltransferase			0.000613		Synthesis and degradation of ketone bodies
K00018:glycerate dehydrogenase			6.506e-05		Glyoxylate and dicarboxylate metabolism
K03575:A/G-specific adenine glycosylase			0.00095613		Base excision repair
K00075:UDP-N-acetylmuramate dehydrogenase			0.00120571		Peptidoglycan biosynthesis
K01681:aconitate hydratase 1			0.00018405		Glyoxylate and dicarboxylate metabolism
K00797:spermidine synthase			0.00122849		Cysteine and methionine metabolism
K00651:homoserine O-succinyltransferase			0.00149589		Cysteine and methionine metabolism
K01442:choloylglycine hydrolase			4.575e-05		Primary bile acid biosynthesis
K07462:single-stranded-DNA-specific exonuclease			0.00062966		Base excision repair
K14742:hypothetical protease			0.00049143		Genetic information processing
K05808:putative sigma-54 modulation protein			1.928e-05		Genetic information processing
K02037:phosphate transport system permease protein			0.00066099		ABC transporters
K03570:rod shape-determining protein MreC			1.309e-05		Genetic information processing
K00859:dephospho-CoA kinase			0.00130791		Pantothenate and CoA biosynthesis
K00919:4-diphosphocytidyl-2-C-methyl-D-erythritol kinase			0.00013441		Terpenoid backbone biosynthesis
K04077:chaperonin GroEL			0.00120954		RNA degradation
K03665:GTP-binding protein HflX			2.121e-05		Genetic information processing
K01000:phospho-N-acetylmuramoyl-pentapeptide-transferase			0.0005644		Peptidoglycan biosynthesis
K01735:3-dehydroquinate synthase			0.00039687		Phenylalanine, tyrosine and tryptophan biosynthesis
K09710:ribosome-associated protein;hypothetical protein			2.622e-05		Genetic information processing
K03525:type III pantothenate kinase			0.0004138		Pantothenate and CoA biosynthesis
K02335:DNA polymerase I			2.251e-05		Base excision repair
K00133:aspartate-semialdehyde dehydrogenase			0.00027245		Cysteine and methionine metabolism
K07636:phosphate regulon sensor histidine kinase PhoR			3.51e-05		Two-component system
K03555:DNA mismatch repair protein MutS			0.00015792		Mismatch repair
K01803:triosephosphate isomerase (TIM)			0.0005551		Inositol phosphate metabolism
K05515:penicillin-binding protein 2			0.00031057		Peptidoglycan biosynthesis
K01783:ribulose-phosphate 3-epimerase			0.00057657		Pentose and glucuronate interconversions
K01921:D-alanine-D-alanine ligase			0.00059862		Peptidoglycan biosynthesis
K06153:undecaprenyl-diphosphatase			0.00158631		Peptidoglycan biosynthesis
K00928:aspartate kinase			0.00081314		Cysteine and methionine metabolism
K00640:serine O-acetyltransferase			0.00066938		Cysteine and methionine metabolism
K10773:endonuclease III			0.00097418		Base excision repair
K01972:DNA ligase (NAD+)			0.00078195		Base excision repair
K01647:citrate synthase			0.00038831		Glyoxylate and dicarboxylate metabolism
K07260:D-alanyl-D-alanine carboxypeptidase			0.00040787		Peptidoglycan biosynthesis
K00790:UDP-N-acetylglucosamine 1-carboxyvinyltransferase			0.00250474		Peptidoglycan biosynthesis
K00548:5-methyltetrahydrofolate--homocysteine methyltransferase			0.0001573		Cysteine and methionine metabolism
K01491:methenyltetrahydrofolate cyclohydrolase			0.00370138		One carbon pool by folate
K02355:elongation factor EF-G			0.00012426		Genetic information processing
K05366:penicillin-binding protein 1A			2.591e-05		Peptidoglycan biosynthesis
