# Supplementary material for: House ammonia exposure causes alterations in microbiota, transcriptome, and metabolome of rabbits
Source: Front Microbiol. 2023 May 12;14:1125195. doi: 10.3389/fmicb.2023.1125195 (PMC10213413; doi:10.3389/fmicb.2023.1125195)
Supplement: Supplementary Figure S1 — Diagram of confined barn structural parameters and air quality measurement instrument distribution. A, B, C, and D represent four sets of double-deck cages, which were further divided evenly into three parts (1, 2, and 3). [file Data_Sheet_1.ZIP › Supplementary Material/Table S6.xlsx]

## Sheet: Sheet1
Table S6 Pulmonary differentially expressed genes functional enrichment analysis
Genes			Enrichment ratio		FDR adjusted P value		Functional items		Group
CD74;LAMP3;CTSB;VAMP8;LAMTOR5;BANF1;CDC42;RAB7A			8.35		0.000345		BP:viral life cycle		High
MCL1;HSPB1;CD74;VAMP8;LAMP2;ANXA1;SDCBP;TMBIM6;MCFD2;RPL5;RAB2A;CDC42;SERP1;RAB7A;RPL24;RPS3;SRP9;RAB6A;TOMM5			2.91		0.00064		BP:protein transport		High
MID1IP1;HSPB1;CD74;VAMP8;LAMP2;SDCBP;CAPZA1;BANF1;MCFD2;RPL5;RAB2A;CDC42;RAB7A;RPL24;RPS3;SRP9;RAB6A;TOMM5			2.97		0.000862		BP:intracellular transport		High
MCL1;HSPB1;CD74;GPX1;TMBIM6;RPS3			11.3		0.000878		BP:regulation of intrinsic apoptotic signaling pathway		High
MCL1;HSPB1;LAMP3;VAMP8;LAMP2;LAMTOR5;TMBIM6;RHEB;RAB7A			5.66		0.001444		BP:autophagy		High
CTSB;VAMP8;ASAH1;CYSTM1;LAMP2;SDCBP;PGRMC1;RAB7A;RAB6A			5.52		0.00172		BP:neutrophil activation involved in immune response		High
CD74;LAMP3;CTSB;VAMP8;ASAH1;LAPTM5;LAMP2;ANXA1;SDCBP;LAMTOR5;LAPTM4A;RHEB;RAB2A;SFTPB;RAB7A			7.3		2e-06		CC:lytic vacuole		High
CD74;LAMP3;VAMP8;LAPTM5;LAMP2;LAMTOR5;LAPTM4A;RHEB;RAB2A;RAB7A			9.42		1.1e-05		CC:lytic vacuole membrane		High
CD74;SDCBP;DAD1;TMBIM6;TGOLN2;MCFD2;ATP1A1;SEC11C;PGRMC1;SERINC1;RHEB;RPL5;RAB2A;CDC42;SFTPB;SERP1;RPL24;RPS3;SRP9;RAB6A			3.5		3.3e-05		CC:endoplasmic reticulum		High
CD74;SDCBP;DAD1;TMBIM6;MCFD2;SEC11C;PGRMC1;SERINC1;RHEB;RAB2A;CDC42;SFTPB;SERP1;SRP9;RAB6A			4.66		4.9e-05		CC:endoplasmic reticulum membrane		High
RHEB;RAB2A;RAB7A			16.4		0.017		MF:GDP binding		High
HSPB1;CD74			31.75		0.027		MF:protein binding involved in protein folding		High
RHEB;RAB2A;CDC42;RAB7A;RAB6A			5.69		0.027		MF:GTPase activity		High
HSPB1;CCNG1;HINT1;ATP1A1;RHEB;CDC42;RPS3			3.7		0.035		MF:protein kinase binding		High
NDUFA4;COX6A1			24.7		0.039		MF:cytochrome-c oxidase activity		High
CD74;CTSB;NDUFA4;TPM3;CAPZA1;RAB7A;RPS3;SRP9;SLC25A3			2.83		0.048		MF:protein-containing complex binding		High
MCL1;GPX1;LAMP2;BANF1;ATP1A1;CDC42;RAB6A			3.41		0.049		MF:protein domain specific binding		High
LAMP3;CTSB;ASAH1;LAPTM5;LAMP2;LAPTM4A			4.48		0.00029		KEGG:Lysosome		High
CTSB;VAMP8;LAMP2;RHEB;RAB7A			3.68		0.0017		KEGG:Autophagy		High
COX1;ND1;ND2;COX2;COX3;ND5;CYTB;ND4;ND4L;ND3			42		1e-06		BP:oxidative phosphorylation		Low
COX1;ND1;ND2;COX2;COX3;OGT;ND5;CYTB;ND4;ND4L;ND3			23.1		1.1e-05		BP:ATP metabolic process		Low
COX1;ND1;ND2;COX2;COX3;OGT;ND5;CYTB;ND4;ND4L;ND3			20.24		2.2e-05		BP:ribonucleoside triphosphate metabolic process		Low
COX1;ND1;ND2;COX2;COX3;ND5;CYTB;ND4;ND4L;ND3			62		1e-06		CC:respiratory chain complex		Low
COX1;ND1;ND2;ND5;CYTB;ND4;ND4L;ND3			39.87		3.4e-05		CC:oxidoreductase complex		Low
COX1;ND1;ND2;COX2;COX3;ND5;CYTB;ND4;ND4L;ND3			20.05		0.000602		CC:mitochondrial protein complex		Low
COX1;ND1;ND2;COX2;COX3;ND5;CYTB;ND4;ND4L;ND6;ND3			12.89		0.000488		CC:mitochondrial inner membrane		Low
ND1;ND2;ND5;ND4;ND4L;ND3			62.73		0.000488		CC:mitochondrial respiratory chain complex I		Low
ND1;ND2;ND5;ND4;ND4L;ND6;ND3			75.24		1e-06		MF:NADH dehydrogenase activity		Low
COX1;ND1;ND2;COX2;COX3;ND5;CYTB;ND4;ND4L;ND6;ND3			7.6		8e-06		MF:oxidoreductase activity		Low
OGN;COL1A2;FN1;COL3A1;NPNT			15.99		0.00101		MF:extracellular matrix structural constituent		Low
COX1;COX2;COX3			56.13		0.001409		MF:heme-copper terminal oxidase activity		Low
COX1;ND1;ND2;COX2;COX3;ND5;CYTB;ND4;ND4L;ND6;ND3			7.05		2.9e-05		KEGG:Oxidative phosphorylation		Low
COL1A2;FN1;NPNT			3.49		0.0027		KEGG:ECM-receptor interaction		Low
COL1A2;COL3A1;MMP2			2.26		0.009		KEGG:Relaxin signaling pathway		Low
