# Supplementary material for: House ammonia exposure causes alterations in microbiota, transcriptome, and metabolome of rabbits
Source: Front Microbiol. 2023 May 12;14:1125195. doi: 10.3389/fmicb.2023.1125195 (PMC10213413; doi:10.3389/fmicb.2023.1125195)
Supplement: Supplementary Figure S1 — Diagram of confined barn structural parameters and air quality measurement instrument distribution. A, B, C, and D represent four sets of double-deck cages, which were further divided evenly into three parts (1, 2, and 3). [file Data_Sheet_1.ZIP › Supplementary Material/Table S7.xlsx]

## Sheet: Sheet1
Table S7 Colonic differentially expressed genes functional enrichment analysis
Genes			Enrichment ratio		FDR adjusted P value		Functional items		Group
SELENBP1;GSTO1;PRDX6;ALDH1A1;FABP3;IDH1;CAT;ALDH2;DHRS11;ALDOB;ACADS;CS;SUCLG1;GLUD1;HADH;ND1;COX6A1			5.32		1e-06		BP:oxidation-reduction process		High
PNP;GSTO1;ALDH1A1;CHP1;FABP3;IDH1;TST;CAT;ALDH2;DBI;AHCYL2;ABHD14B;ALDOB;ITPK1;MAPK3;ACADS;CS;SUCLG1;GLUD1;HADH;ND1;COX6A1;NPC2			3.56		2e-06		BP:small molecule metabolic process		High
CHP1;RPSA;SLC51B;ARL6IP1;RPS11;RPS16;RPL4;RPL10A			12.96		1.5e-05		BP:protein targeting to membrane		High
IDH1;CAT;CS;SUCLG1;ND1;COX6A1			22.73		2.2e-05		BP:aerobic respiration		High
PRDX6;ALDH1A1;IDH1;CAT;ALDH2;CS;SUCLG1			14.63		4.1e-05		BP:antibiotic metabolic process		High
DMBT1;PNP;SELENBP1;SLC25A5;LGALS9;CHP1;IDH1;CAT;RPSA;SLC51B;MAPK3;RAB5C;GLUD1;ARL6IP1;HADH;RPS11;RPS16;RPL4;SNX3;RPL10A			3.12		0.000164		BP:protein transport		High
PNP;GSTO1;CHP1;FABP3;IDH1;TST;ABHD14B;ALDOB;MAPK3;ACADS;CS;SUCLG1;GLUD1;HADH			3.97		0.000816		BP:organic acid metabolic process		High
SLC25A5;COA3;IDH1;TST;CAT;ALDH2;MAPK3;ACADS;CS;SUCLG1;TRIM39;GLUD1;HADH;ND1;COX6A1;APH1A			3.69		0.000354		CC:mitochondrion		High
RPSA;RPS11;RPS16;RPL4;RPL10A			16.18		0.001269		CC:cytosolic ribosome		High
SLC25A5;TST;ALDH2;ACADS;CS;SUCLG1;GLUD1;HADH			6.22		0.00301		CC:mitochondrial matrix		High
DMBT1;CA4;PNP;PIGR;PRDX6;IDH1;CAT;PGRMC1;RAB5C;NPC2			4.32		0.006028		CC:secretory granule		High
SELENBP1;GSTO1;PRDX6;ALDH1A1;IDH1;CAT;ALDH2;DHRS11;ACADS;GLUD1;HADH;ND1;COX6A1			5.59		4.5e-05		MF:oxidoreductase activity		High
ALDH1A1;IDH1;ALDH2;GLUD1;HADH			27.12		0.000118		MF:NAD binding		High
ALDH1A1;IDH1;CAT;ALDH2;DBI;ACADS;GLUD1;HADH			8.86		0.000306		MF:coenzyme binding		High
ALDH1A1;IDH1;CAT;ALDH2;DBI;ACADS;SUCLG1;GLUD1;HADH			5.75		0.002793		MF:cytochrome-c oxidase activity		High
IDH1;CAT;ALDOB;ACADS;CS;SUCLG1;GLUD1			5.65		0.00073		KEGG:Carbon metabolism		High
CA4;ATP1A1;GLUD1			13.64		0.0018		KEGG:Proximal tubule bicarbonate reclamation		High
IDH1;CS;SUCLG1			8.57		0.0048		KEGG:Citrate cycle (TCA cycle)		High
DDX5;CTNNB1;HNRNPU;MORF4L2;DCN;FHL1;ID3			8.32		0.000914		BP:muscle structure development		Low
CTNNB1;EPCAM;HNRNPU			58.75		0.001157		BP:positive regulation of stem cell proliferation		Low
UBE2N;DDX5;HNRNPU;CSDE1;EZR;HSPB1;DCN;LUM;RPL31			4.87		0.002208		BP:macromolecule catabolic process		Low
YWHAE;LAMTOR5;S100A10;CTNNB1;HNRNPU;EZR;RAB2A;HSPB1;RPL31;PES1			3.99		0.003564		BP:cellular protein localization		Low
YWHAE;CTNNB1;EZR;HSPB1;FHL1;CSRP1;RPL31			10.9		0.000222		CC:adherens junction		Low
CTNNB1;HNRNPU;EZR;HSPB1;DCN;LUM;MYL9			6.42		0.002771		CC:supramolecular fiber		Low
YWHAE;CTNNB1;EPCAM;EZR;HSPB1;FHL1;CSRP1;RPL31			5.29		0.002801		CC:cell junction		Low
YWHAE;UBE2N;DDX5;HNRNPU;CSDE1;EZR;NCL;HSPB1;DCN;CSRP1;RPL31;PES1			5.67		0.000273		MF:RNA binding		Low
YWHAE;S100A10;CTNNB1;FHL1			24.64		0.001265		MF:ion channel binding		Low
YWHAE;DDX5;EPCAM;HNRNPU;EZR;DCN;LUM;PES1			5.71		0.002175		MF:protein-containing complex binding		Low
CTNNB1;EZR;MYL9			2.73		0.0018		KEGG:Leukocyte transendothelial migration		Low
